# Supplementary material for: Combined lateral peripatellar and posteromedial approaches for Schatzker type IV tibial plateau fractures involving posteromedial plane: a prospective study
Source: BMC Musculoskelet Disord. 2020 Apr 13;21:229. doi: 10.1186/s12891-020-03274-6 (PMC7155296; doi:10.1186/s12891-020-03274-6)
Supplement: Supplementary file 1 — Additional file 1. [file 12891_2020_3274_MOESM1_ESM.xlsx]

## Sheet: Sheet1
Demographic characteristics and clinical data of 18 patients with Schatzker type IV tibial plateau fractures involving posteromedial plane
Case number	Sex	Age (years)	Mechanism of injury	Injured lower limbs	The time from injury to surgery (days)	Meniscus injuries	Operation time (hours)	Blood loss (ml)	Follow-up(month)	Bone union time (weeks)	Knee extension/ flexion (°)	Knee Society Score (points)	Outcomes
1	Male	35	TA	Right	7	Yes	3.2	350	16	12	0-0-120	86	Excellent
2	Male	30	TA	Right	6	No	3.5	370	14	10	0-0-125	84	Excellent
3	Female	28	TA	Left	8	Yes	3	330	14	12	5-0-130	88	Excellent
4	Male	40	TA	Right	7	Yes	3.6	400	18	14	0-0-115	77	Good
5	Male	45	TA	Right	7	No	4	410	16	12	0-0-125	80	Excellent
6	Male	33	TA	Left	9	No	3.5	340	22	12	0-0-115	83	Excellent
7	Female	56	F	Left	5	No	3	300	15	14	0-0-110	74	Good
8	Female	38	TA	Right	7	Yes	3.4	360	17	12	0-0-120	80	Excellent
9	Male	25	TA	Right	8	Yes	3.2	360	14	12	0-0-125	86	Excellent
10	Male	60	F	Right	5	No	3.4	330	16	14	0-0-110	79	Good
11	Female	31	TA	Right	7	No	3.7	380	18	12	5-0-120	85	Excellent
12	Male	45	TA	Left	7	No	3.2	340	15	10	0-0-125	89	Excellent
13	Male	39	TA	Left	6	Yes	3.9	380	19	12	5-0-120	87	Excellent
14	Female	33	TA	Left	5	No	3.3	340	16	10	0-0-130	84	Excellent
15	Male	43	TA	Right	7	No	3.6	350	18	12	0-0-125	83	Excellent
16	Male	37	TA	Left	6	Yes	3.2	330	17	12	0-0-115	79	Good
17	Male	30	TA	Right	9	Yes	3.5	360	18	12	0-0-120	86	Excellent
18	Female	45	F	Right	6	No	3.1	320	16	12	5-0-120	84	Excellent
TA, traffic accident; F, falling.
